# Supplementary material for: Morphological Characterization and Molecular Phylogenetic Analysis of Kudoa iwatai from Large Yellow Croaker (Larimichthys crocea) as a New Host in China
Source: Animals (Basel). 2022 Apr 29;12(9):1145. doi: 10.3390/ani12091145 (PMC9103762; doi:10.3390/ani12091145)
Supplement: Supplementary file 1 [file animals-12-01145-s001.zip]

Archive with 1 entries (1 files):
- animals-1648113-supplementary.pdf
